# Supplementary material for: A novel pyroptosis-related gene signature exhibits distinct immune cells infiltration landscape in Wilms’ tumor
Source: BMC Pediatr. 2024 Apr 27;24:279. doi: 10.1186/s12887-024-04731-0 (PMC11055250; doi:10.1186/s12887-024-04731-0)
Supplement: Supplementary file 2 — Additional file 2: Table S1. The list of PRGs from three online databases. Table S2. The prognostic capacities of PRGs by univariate Cox regression. Table S3. The prognostic capacities of risk score and clinical variables by univariate Cox regression. Table S4. The prognostic capacities of risk score and clinical variables by multivariate Cox regression. [file 12887_2024_4731_MOESM2_ESM.xlsx]

## Sheet: Table S1
Table S1 | The list of PRGs from three online databases.
No.	Gene symbol
1	CTSV
2	MPEG1
3	CDC37
4	HSP90AA1
5	ORMDL3
6	METTL3
7	STAT3
8	GLMN
9	CYCS
10	TRPM2
11	SIRT1
12	MALAT1
13	DHX9
14	MST1
15	ANXA2
16	PKN2
17	CHMP1A
18	SLC16A4
19	VPS4B
20	BRD4
21	ATG3
22	IL1B
23	CHMP7
24	CHMP4A
25	SESN2
26	IL1RN
27	DFNA5
28	HNP1
29	MIR556
30	MIR125A
31	GSK3B
32	TRIM21
33	IL32
34	PRTN3
35	MIR4306
36	NEK7
37	VCAM1
38	EEF2K
39	BHLHE41
40	MIR23A
41	NFE2L2
42	MIR30C1
43	TP53
44	CAMP
45	ADORA2A
46	IKBKE
47	LYST
48	STXBP2
49	ADORA2B
50	DPEP1
51	MIR195
52	PARP1
53	GSDMD
54	UBE2D2
55	ASIC1
56	XIST
57	CTSG
58	APAF1
59	NLRP1
60	IRF3
61	STXBP3
62	MIR214
63	MIR204
64	CPTP
65	SIGLEC14
66	MIR139
67	TUBB6
68	MIR155
69	BTK
70	VDR
71	EPHA2
72	TET2
73	MEFV
74	MKI67
75	JUN
76	KLF3-AS1
77	NLRC4
78	MIR124-1
79	TP63
80	ADORA1
81	CASP5
82	TSLP
83	PGF
84	DPP8
85	CEBPB
86	YWHAE
87	MIR22
88	CHMP4C
89	ABL1
90	MIR135B
91	PYDC2
92	GPER1
93	GZMA
94	GAS5
95	NAIP
96	CHRFAM7A
97	LRPPRC
98	APOL1
99	NFKB1
100	PRKN
101	FNDC4
102	HOTTIP
103	TNF
104	LINC00958
105	NEDD4
106	PANX1
107	STK4
108	MIR25
109	FOXO3
110	CHMP2A
111	POP1
112	NCR1
113	CARD8
114	MDM2
115	APIP
116	AGER
117	ELANE
118	MIR9-2
119	CGAS
120	MIR9-3
121	KCNQ1OT1
122	GBP5
123	FOXP3
124	BAX
125	GSDMB
126	BECN1
127	NLRX1
128	TFAP2A
129	CHMP3
130	DPP9
131	BIRC2
132	CASP8
133	EGFR
134	CAPN1
135	MIR485
136	MALT1
137	CXCL8
138	BIRC3
139	IL36B
140	HSP90AB1
141	GZMB
142	IFI16
143	GBP1
144	LY96
145	ADAMTS9-AS2
146	IRF1
147	DRD2
148	TLR8
149	NLRP3
150	HDAC6
151	PRF1
152	MIR21
153	MELK
154	VPS28
155	MLKL
156	SEC22B
157	ATG7
158	MIR9-1
159	VIM
160	FADD
161	TREM1
162	BST2
163	HMGB1
164	GSDMC
165	SERPINB1
166	MIR103A2
167	METTL14
168	AKT1
169	PCSK9
170	IFIH1
171	SDHB
172	IL18
173	ERP44
174	CHMP6
175	BHLHE40
176	ZBP1
177	PTGS2
178	GSDMA
179	BAK1
180	IL36G
181	PDCD6IP
182	CRTAC1
183	TFAM
184	MIR223
185	CLEC5A
186	E2F4
187	TRIM31
188	BRCC3
189	BSG
190	PECAM1
191	CHMP4B
192	GSTO1
193	NINJ1
194	ADORA3
195	RAB5A
196	IRAK3
197	UBR2
198	MIR15A
199	CASP9
200	ZDHHC1
201	NLRP9
202	CASP4
203	RIPK1
204	IRGM
205	CHMP2B
206	MYD88
207	FGF21
208	DUOX1
209	MIR107
210	NOS1
211	CHI3L1
212	CASP3
213	BNIP3
214	TXNIP
215	APOE
216	YWHAZ
217	CD14
218	NOS2
219	PKM
220	NLRP6
221	CD274
222	PTEN
223	AIM2
224	ANO6
225	CASP6
226	TLR2
227	SCAF11
228	NLRP13
229	SQSTM1
230	PYCARD
231	MEG3
232	IL13RA2
233	NLRP7
234	P2RX7
235	TMEM173
236	HUWE1
237	ALK
238	GJA1
239	PRDM1
240	ATF6
241	CASP1
242	TLR9
243	TRIM24
244	IL1A
245	BCL2
246	IL27
247	TREM2
248	CDKN2B-AS1
249	IL13
250	TNFSF13B
251	IRF2
252	CDK9
253	RIPK3
254	MIR497
255	MIR103A1
256	MRE11A
257	UTS2
258	ACE2
259	FNDC5
260	DLX6-AS1
261	NR1H2
262	MIR20B
263	UBE2D3
264	DDX3X
265	ELAVL1

## Sheet: Table S2
Table S2 | The prognostic capacities of PRGs by univariate Cox regression.
PRGs	HR	HR.95L	HR.95H	Z	P-value
MPEG1	0.866331	0.646781	1.16041	-0.962265	0.335916
CDC37	1.06823	0.650563	1.75403	0.260841	0.794215
HSP90AA1	0.965636	0.617576	1.50986	-0.153331	0.878137
ORMDL3	0.731487	0.50655	1.05631	-1.66777	0.095361
METTL3	1.61293	0.88342	2.94484	1.5564	0.119612
STAT3	0.760148	0.522467	1.10595	-1.43354	0.151705
GLMN	2.39804	1.24235	4.62878	2.60671	0.00914169
CYCS	1.29869	0.821547	2.05295	1.11864	0.263295
TRPM2	1.07997	0.768123	1.51842	0.44253	0.658106
SIRT1	1.10543	0.580202	2.10613	0.30477	0.760541
MALAT1	0.97171	0.754363	1.25168	-0.222156	0.824193
DHX9	1.19995	0.78794	1.82741	0.849395	0.395662
MST1	1.34288	0.893031	2.01932	1.41642	0.156654
ANXA2	0.834991	0.627811	1.11054	-1.23938	0.215205
PKN2	1.44469	0.835658	2.49759	1.31717	0.18778
CHMP1A	1.13773	0.738013	1.75395	0.584316	0.559007
SLC16A4	0.689447	0.451549	1.05268	-1.7222	0.0850336
VPS4B	1.08933	0.672539	1.76443	0.347753	0.728026
BRD4	0.967544	0.70695	1.3242	-0.206077	0.836731
ATG3	1.8256	0.692462	4.81297	1.21694	0.223626
IL1B	1.15111	0.714999	1.85321	0.579198	0.562455
CHMP7	0.897091	0.556044	1.44732	-0.445	0.65632
CHMP4A	1.44554	0.758891	2.75348	1.12079	0.262377
SESN2	1.44324	1.02841	2.02538	2.122	0.0338376
IL1RN	0.743221	0.49788	1.10946	-1.4518	0.146558
DFNA5	0.793526	0.53721	1.17214	-1.16196	0.24525
MIR556	0.908916	0.455983	1.81175	-0.271359	0.786115
GSK3B	0.997343	0.66744	1.49031	-0.0129845	0.98964
TRIM21	1.22098	0.837012	1.78109	1.0364	0.300015
IL32	0.972574	0.75195	1.25793	-0.211854	0.832221
PRTN3	1.15663	0.729017	1.83506	0.617882	0.536653
MIR4306	0.68164	0.348405	1.3336	-1.11924	0.263037
NEK7	0.791211	0.459984	1.36095	-0.846293	0.39739
VCAM1	0.96409	0.763239	1.2178	-0.306821	0.75898
EEF2K	0.93085	0.608379	1.42425	-0.330226	0.741229
BHLHE41	1.04763	0.875772	1.25322	0.509007	0.610748
MIR23A	0.711431	0.30005	1.68683	-0.772964	0.439544
NFE2L2	0.551827	0.302735	1.00587	-1.94085	0.0522768
MIR30C1	2.45168	1.21981	4.92756	2.51785	0.0118075
TP53	1.09028	0.823331	1.44379	0.603252	0.546341
CAMP	1.71283	0.305726	9.59618	0.612084	0.540482
ADORA2A	1.16642	0.154247	8.82045	0.149131	0.88145
IKBKE	1.24875	0.888136	1.75578	1.27766	0.201369
LYST	0.808475	0.487023	1.3421	-0.822154	0.410989
STXBP2	1.31732	0.963028	1.80195	1.72426	0.0846604
ADORA2B	0.764077	0.514359	1.13503	-1.33267	0.18264
DPEP1	1.02011	0.837528	1.24249	0.197865	0.843151
PARP1	0.993894	0.684168	1.44383	-0.0321484	0.974354
GSDMD	0.634482	0.413576	0.973382	-2.08352	0.0372039
UBE2D2	1.02532	0.406803	2.58423	0.0530063	0.957727
ASIC1	0.9041	0.653915	1.25	-0.609928	0.541909
XIST	0.926604	0.842335	1.0193	-1.56694	0.117129
CTSG	0.490672	0.185818	1.29567	-1.43712	0.150685
APAF1	0.925571	0.667042	1.2843	-0.462795	0.643511
NLRP1	1.02131	0.706707	1.47596	0.112231	0.91064
IRF3	0.832335	0.528279	1.31139	-0.79121	0.428822
STXBP3	1.65688	0.935059	2.93593	1.72992	0.083644
MIR204	0.675476	0.1566	2.91359	-0.52607	0.59884
CPTP	1.17035	0.76223	1.797	0.718992	0.472146
SIGLEC14	0.78258	0.537084	1.14029	-1.27643	0.201802
MIR139	2.6106	0.144564	47.1431	0.649963	0.515716
TUBB6	0.819532	0.564806	1.18914	-1.04788	0.294695
BTK	0.855199	0.349743	2.09115	-0.342879	0.731689
VDR	0.961893	0.625353	1.47955	-0.176847	0.859628
EPHA2	0.827431	0.620354	1.10363	-1.28899	0.197401
TET2	0.961971	0.642879	1.43945	-0.188545	0.850449
MEFV	1.69755	0.463014	6.22374	0.798337	0.424675
MKI67	1.04595	0.835517	1.30939	0.392015	0.695047
JUN	0.796712	0.584822	1.08537	-1.44063	0.149688
KLF3-AS1	1.0882	0.715988	1.6539	0.395729	0.692305
NLRC4	0.626976	0.212154	1.8529	-0.844413	0.398439
TP63	0.62142	0.39246	0.983956	-2.02894	0.0424642
ADORA1	0.700815	0.494385	0.993439	-1.99694	0.0458319
CASP5	1.40367	0.346366	5.68849	0.474941	0.634829
TSLP	1.33432	0.605391	2.94092	0.715288	0.474431
PGF	0.87123	0.651938	1.16428	-0.931798	0.351441
DPP8	1.16542	0.621769	2.18442	0.477556	0.632966
CEBPB	0.951972	0.713451	1.27024	-0.33447	0.738025
YWHAE	0.851314	0.544818	1.33024	-0.706882	0.47964
CHMP4C	1.00605	0.746133	1.35652	0.039582	0.968426
ABL1	0.930283	0.715751	1.20912	-0.540288	0.588999
MIR135B	1.05261	0.763283	1.45161	0.31267	0.754532
PYDC2	0.811382	0.128639	5.11774	-0.222435	0.823975
GPER1	1.01431	0.700225	1.46927	0.0751341	0.940108
GZMA	1.05319	0.810634	1.36832	0.388023	0.697999
GAS5	1.10882	0.812164	1.51382	0.65024	0.515537
NAIP	5.34407	1.28228	22.2721	2.30139	0.0213698
CHRFAM7A	0.938831	0.532796	1.6543	-0.218382	0.827132
LRPPRC	1.24994	0.751383	2.07929	0.859159	0.390253
APOL1	1.13294	0.878341	1.46135	0.961107	0.336498
NFKB1	0.941675	0.571199	1.55244	-0.235605	0.813739
FNDC4	1.13321	0.816538	1.57268	0.747849	0.454551
HOTTIP	0.98583	0.657734	1.47759	-0.0691179	0.944896
TNF	1.15828	0.692208	1.93818	0.559425	0.575872
LINC00958	0.975627	0.771542	1.2337	-0.206064	0.836741
NEDD4	1.07595	0.668784	1.731	0.301741	0.76285
PANX1	1.09393	0.786973	1.52061	0.534279	0.593148
STK4	0.992614	0.651448	1.51245	-0.0345017	0.972477
MIR25	1.27998	0.966014	1.69599	1.71916	0.0855861
FOXO3	1.01664	0.717509	1.44049	0.0928302	0.926038
CHMP2A	0.892022	0.503403	1.58065	-0.391462	0.695456
POP1	0.956456	0.552669	1.65525	-0.159093	0.873596
NCR1	0.736509	0.34229	1.58475	-0.782268	0.434057
CARD8	0.549809	0.308189	0.980857	-2.02541	0.0428255
MDM2	0.646615	0.38984	1.07252	-1.68879	0.0912598
APIP	2.03981	1.09836	3.78823	2.257	0.0240079
AGER	1.21339	0.796538	1.84838	0.900666	0.367766
ELANE	0.296721	0.0298106	2.95343	-1.03627	0.300075
MIR9-3	1.38456	0.245695	7.80238	0.368839	0.712248
KCNQ1OT1	0.97235	0.70847	1.33452	-0.173576	0.862199
GBP5	1.2988	0.729488	2.3124	0.888287	0.374386
FOXP3	0.987985	0.630205	1.54888	-0.0526909	0.957978
BAX	0.763014	0.509009	1.14377	-1.30957	0.190341
GSDMB	0.741859	0.510223	1.07866	-1.5635	0.117936
BECN1	0.976172	0.68362	1.39392	-0.132685	0.894443
NLRX1	0.839662	0.651431	1.08228	-1.3494	0.177209
TFAP2A	0.816124	0.697755	0.954572	-2.54149	0.0110382
CHMP3	0.570827	0.301756	1.07982	-1.72385	0.0847356
DPP9	0.983457	0.592966	1.6311	-0.0646231	0.948474
BIRC2	0.936333	0.567967	1.54361	-0.257915	0.796472
CASP8	0.891577	0.614236	1.29414	-0.603662	0.546069
EGFR	0.938305	0.776058	1.13447	-0.657431	0.510904
CAPN1	0.975688	0.669088	1.42278	-0.127881	0.898243
MIR485	0.955269	0.318559	2.86458	-0.0816728	0.934907
MALT1	0.778642	0.491099	1.23454	-1.06397	0.287342
CXCL8	1.14084	0.933777	1.39383	1.28946	0.197237
BIRC3	0.755514	0.403962	1.413	-0.877674	0.380121
IL36B	5.00465	0.00235834	10620.4	0.412036	0.680313
HSP90AB1	0.913426	0.586585	1.42238	-0.40074	0.688611
GZMB	1.28438	0.892448	1.84844	1.34738	0.177857
IFI16	1.00446	0.859489	1.17389	0.0560118	0.955332
GBP1	0.997962	0.749739	1.32837	-0.0139786	0.988847
LY96	0.92348	0.720095	1.18431	-0.62719	0.530535
ADAMTS9-AS2	0.454015	0.151274	1.36263	-1.40817	0.15908
IRF1	0.926733	0.555771	1.5453	-0.291668	0.770541
DRD2	0.901187	0.596649	1.36116	-0.494492	0.620959
TLR8	0.62404	0.244382	1.59351	-0.985836	0.324214
NLRP3	2.1105	0.899723	4.95064	1.71705	0.0859701
HDAC6	1.20023	0.807902	1.78307	0.903722	0.366143
PRF1	1.10596	0.730016	1.6755	0.475179	0.634659
MELK	1.15479	0.774147	1.72259	0.705337	0.4806
VPS28	0.76408	0.42725	1.36646	-0.90726	0.36427
MLKL	0.783908	0.404124	1.5206	-0.720194	0.471405
SEC22B	1.19637	0.600544	2.38335	0.509868	0.610144
ATG7	1.62634	0.721589	3.66551	1.17297	0.240807
VIM	0.854231	0.637068	1.14542	-1.05275	0.292454
FADD	1.10296	0.726171	1.67525	0.459537	0.645849
TREM1	0.795257	0.403026	1.56921	-0.660632	0.508849
BST2	0.92901	0.805212	1.07184	-1.00915	0.312902
HMGB1	1.21612	0.609025	2.42838	0.554536	0.579212
GSDMC	0.151434	0.0044099	5.20018	-1.04619	0.295474
SERPINB1	1.16561	0.761289	1.78468	0.705087	0.480756
MIR103A2	1.03302	0.819835	1.30164	0.275465	0.782959
METTL14	0.774463	0.457345	1.31147	-0.951034	0.341587
AKT1	1.15921	0.737218	1.82276	0.639764	0.522326
PCSK9	0.339788	0.138678	0.832547	-2.36078	0.0182368
IFIH1	0.987015	0.740506	1.31559	-0.0891451	0.928967
SDHB	2.75901	1.33952	5.68275	2.75287	0.00590758
IL18	0.919012	0.759082	1.11264	-0.865793	0.386604
ERP44	0.764075	0.384116	1.51988	-0.766887	0.443148
CHMP6	0.865208	0.523172	1.43086	-0.564095	0.572689
BHLHE40	1.02932	0.772756	1.37106	0.197538	0.843406
ZBP1	0.684303	0.129251	3.62296	-0.446118	0.655512
PTGS2	0.899018	0.652942	1.23783	-0.652383	0.514154
GSDMA	0.576951	0.252572	1.31793	-1.30496	0.191906
BAK1	1.46468	0.784458	2.73473	1.19794	0.230939
IL36G	1.82969	0.773814	4.3263	1.37595	0.168836
PDCD6IP	1.41833	0.804285	2.50118	1.20746	0.227255
CRTAC1	0.967475	0.836266	1.11927	-0.444665	0.656562
TFAM	0.989099	0.537785	1.81916	-0.0352551	0.971876
CLEC5A	1.06482	0.431579	2.62719	0.136303	0.891582
E2F4	1.00649	0.660426	1.53388	0.0300735	0.976008
TRIM31	2.8837	0.322614	25.776	0.947668	0.343299
BRCC3	1.42531	0.827187	2.45593	1.27655	0.20176
BSG	1.12384	0.669637	1.88612	0.441951	0.658525
PECAM1	1.02789	0.788311	1.34029	0.203184	0.838991
CHMP4B	0.999143	0.46244	2.15874	-0.00218077	0.99826
GSTO1	1.00743	0.618619	1.64063	0.0297702	0.97625
NINJ1	0.877501	0.547335	1.40683	-0.542616	0.587394
ADORA3	0.804364	0.467192	1.38487	-0.785352	0.432247
RAB5A	1.35001	0.649501	2.80602	0.803929	0.421438
IRAK3	0.864796	0.604301	1.23758	-0.794335	0.427
UBR2	1.01371	0.608576	1.68853	0.0522894	0.958298
MIR15A	1.42453	0.225437	9.00156	0.376184	0.70678
CASP9	1.89516	1.13185	3.17323	2.43091	0.0150611
ZDHHC1	0.922867	0.626613	1.35919	-0.406364	0.684475
NLRP9	5.3089	0.112015	251.613	0.847979	0.39645
CASP4	0.920336	0.621054	1.36384	-0.413679	0.679109
RIPK1	1.04419	0.71664	1.52146	0.22516	0.821855
IRGM	0.858156	0.502406	1.46581	-0.560006	0.575475
CHMP2B	1.73538	0.850636	3.54035	1.51527	0.129704
MYD88	1.0025	0.642094	1.5652	0.0109855	0.991235
FGF21	1.18941	0.445594	3.17488	0.346276	0.729135
DUOX1	1.28545	0.92662	1.78322	1.50361	0.132682
MIR107	1.07319	0.425251	2.70839	0.149558	0.881113
NOS1	1.08303	0.73199	1.60243	0.399076	0.689837
CHI3L1	0.995782	0.819801	1.20954	-0.0426046	0.966017
CASP3	1.29216	0.778488	2.14478	0.99142	0.321481
BNIP3	1.21052	0.908324	1.61326	1.30379	0.192307
TXNIP	0.889718	0.694784	1.13935	-0.926076	0.354406
APOE	0.948929	0.761247	1.18288	-0.466226	0.641054
YWHAZ	0.851944	0.497145	1.45995	-0.58305	0.55986
CD14	0.885746	0.692286	1.13327	-0.964942	0.334574
NOS2	1.03739	0.687768	1.56473	0.175028	0.861058
PKM	1.11274	0.649271	1.90706	0.388649	0.697536
NLRP6	2.28163	1.3033	3.99434	2.88713	0.00388778
CD274	0.716692	0.289628	1.77348	-0.720579	0.471168
PTEN	0.760874	0.373491	1.55005	-0.752746	0.451603
AIM2	0.572454	0.24549	1.33489	-1.2913	0.196599
ANO6	1.13509	0.74849	1.72139	0.596424	0.550892
CASP6	0.89388	0.549873	1.4531	-0.452527	0.650889
TLR2	0.68864	0.385564	1.22995	-1.26056	0.207467
SCAF11	1.0522	0.666295	1.66162	0.218281	0.82721
NLRP13	2.73061	0.0573473	130.018	0.509643	0.610301
SQSTM1	1.05811	0.634694	1.76399	0.216607	0.828514
PYCARD	1.04761	0.722939	1.51809	0.24575	0.805876
MEG3	0.898523	0.748229	1.07901	-1.14575	0.251901
IL13RA2	0.846536	0.525408	1.36394	-0.684589	0.493603
NLRP7	0.443259	0.161987	1.21293	-1.58411	0.113168
P2RX7	0.942248	0.505617	1.75594	-0.187298	0.851427
TMEM173	0.836752	0.611316	1.14532	-1.11279	0.265799
HUWE1	1.05747	0.801939	1.39444	0.395978	0.692121
ALK	0.901239	0.569016	1.42743	-0.443188	0.65763
GJA1	0.928969	0.700566	1.23184	-0.511749	0.608826
PRDM1	1.06898	0.794052	1.43908	0.439715	0.660143
ATF6	1.28402	0.880767	1.8719	1.29984	0.193657
CASP1	0.830526	0.545322	1.26489	-0.865158	0.386952
TLR9	0.412356	0.00837054	20.3138	-0.445521	0.655943
TRIM24	0.967425	0.641275	1.45945	-0.157858	0.874569
IL1A	0.34773	0.0217744	5.55313	-0.747238	0.45492
BCL2	1.13037	0.860969	1.48407	0.882241	0.377647
IL27	0.198356	0.0176223	2.23269	-1.30969	0.190302
TREM2	0.928941	0.720759	1.19725	-0.569356	0.569114
CDKN2B-AS1	2.0818	0.122376	35.4146	0.507116	0.612074
IL13	0.440942	0.00901732	21.5618	-0.412596	0.679903
TNFSF13B	0.883448	0.595097	1.31152	-0.614727	0.538735
IRF2	0.567829	0.338442	0.952687	-2.14354	0.0320695
CDK9	1.20063	0.705356	2.04367	0.673762	0.500463
RIPK3	0.928553	0.56052	1.53823	-0.287834	0.773474
MIR103A1	2.56061	1.11857	5.86169	2.22514	0.0260718
MRE11A	1.17551	0.660781	2.09121	0.550202	0.582181
UTS2	0.289433	0.0443356	1.88948	-1.29523	0.19524
ACE2	1.95809	0.705351	5.43576	1.28991	0.197082
FNDC5	0.882503	0.716719	1.08663	-1.17736	0.239053
DLX6-AS1	0.377868	0.0771994	1.84955	-1.20106	0.22973
NR1H2	0.795603	0.531668	1.19056	-1.11182	0.266216
MIR20B	2.61514	0.412532	16.578	1.02025	0.307612
UBE2D3	0.880503	0.457312	1.69531	-0.380733	0.703402
DDX3X	1.00123	0.614175	1.6322	0.00491908	0.996075
ELAVL1	1.0625	0.572874	1.9706	0.192355	0.847464

## Sheet: Table S3
Table S3 | The prognostic capacities of risk score and clinical variables by univariate Cox regression.
Variable	HR	HR.95L	HR.95H	P-value
Gender	1.92299	1.11621	3.31291	0.0184678
Age	0.764412	0.443752	1.31678	0.33295
Stage	2.55089	1.46162	4.45193	0.000981595
Histologic Classification	0.963566	0.535857	1.73266	0.901339
Risk	0.2001	0.104738	0.382288	1.10869e-06

## Sheet: Table S4
Table S4 | The prognostic capacities of risk score and clinical variables by multivariate Cox regression.
Variable	HR	HR.95L	HR.95H	P-value
GenderMale	2.02458	1.1676	3.51055	0.012014
StageB	2.67258	1.52198	4.693	0.000621435
Risklow	0.215412	0.112353	0.413003	3.78733e-06
